# Supplementary material for: The transitional kinetics between open and closed Rep structures can be tuned by salt via two intermediate states
Source: Nucleic Acids Res. 2026 Jan 21;54(2):gkaf1483. doi: 10.1093/nar/gkaf1483 (PMC12820531; doi:10.1093/nar/gkaf1483)
Supplement: gkaf1483_Supplemental_Files [file gkaf1483_supplemental_files.zip]

Archive with 8 entries (8 files):
- Rep-SI_only_v43_resubmission.pdf
- SI Movie 1_RepwithDNALowSalt.mpg
- SI Movie 2_RepwithDNAHighSalt.mpg
- SI Movie 3_RepNoDNALowSalt.mpg
- SI Movie 4_RepNoDNAHighSalt.mpg
- SI Movie 5 OPN_noDNA_r3_compressed v2.mp4
- SI Movie 6 OPN_wDNA_r3_compressed v2.mp4
- SI_Movie 7_repanim2_0001-0301_Ben blender_labeled.mp4
